# Supplementary material for: Risk and Clinical Significance of Idiopathic Preterm Birth in Microvillus Inclusion Disease
Source: J Clin Med. 2021 Aug 31;10(17):3935. doi: 10.3390/jcm10173935 (PMC8432107; doi:10.3390/jcm10173935)
Supplement: Supplementary file 1 [file jcm-10-03935-s001.zip]

Archive with 1 entries (1 files):
- jcm-1303346-supplementary.pdf
